# Supplementary material for: Facial Skin Microbiome: Aging-Related Changes and Exploratory Functional Associations with Host Genetic Factors, a Pilot Study
Source: Biomedicines. 2023 Feb 23;11(3):684. doi: 10.3390/biomedicines11030684 (PMC10045008; doi:10.3390/biomedicines11030684)
Supplement: Supplementary file 1 [file biomedicines-11-00684-s001.zip]

Archive with 1 entries (1 files):
- biomedicines-2170432-supplementary.pdf
